# Supplementary material for: Visual and High-Efficiency Secretion of SARS-CoV-2 Nanobodies with Escherichia coli
Source: Biomolecules. 2025 Jan 12;15(1):111. doi: 10.3390/biom15010111 (PMC11762740; doi:10.3390/biom15010111)
Supplement: Supplementary file 1 [file biomolecules-15-00111-s001.zip]

Archive with 1 entries (1 files):
- biomolecules-3385463-supplementary.pdf
